# Supplementary material for: Early Life Stress Is Associated with Alterations in Lymphocyte Subsets Independent of Increased Inflammation in Adolescents
Source: Biomolecules. 2024 Feb 22;14(3):262. doi: 10.3390/biom14030262 (PMC10968282; doi:10.3390/biom14030262)
Supplement: Supplementary file 1 [file biomolecules-14-00262-s001.zip]

Archive with 1 entries (1 files):
- biomolecules-2865224-supplementary.pdf
